# Supplementary material for: Assessing ChatGPT 4.0’s Capabilities in the United Kingdom Medical Licensing Examination (UKMLA): A Robust Categorical Analysis
Source: Sci Rep. 2025 Apr 15;15:13031. doi: 10.1038/s41598-025-97327-2 (PMC12000555; doi:10.1038/s41598-025-97327-2)
Supplement: Supplementary file 1 — Supplementary Material 1 [file 41598_2025_97327_MOESM1_ESM.xlsx]

## Sheet: 2.0 Data
Question			Type of question			One-step/two-step			Answer (question only)			Note on Accuracy			Answer (with MCQ)			Note on accuracy			Specialty			Ambiguity/Extra Notes
1			Pathophysiology			2			FALSE			Prostatitis would likely cause pain - not mentioned in vignette			TRUE
2			Management			1			TRUE			Refers to echo in question and identifies severe disease			TRUE
3			Pathophysiology			2			TRUE			Correct relative to question phrasing which does not specify underlying pathophysiology of MG			TRUE									Answered the 2 step question as a one step due to lack of specificity in the question when options not present
4			Diagnosis			1			TRUE			Pulls all relevant features from vignette			TRUE
5			Anatomy			1			TRUE			N/A			TRUE
6			Management			2			FALSE			Did not hold for 2 days as per NICE guidelines but did decrease dose			TRUE
7			Investigations			2			FALSE			Amylase not mentioned. Mentions abdo USS and CT. Does diagnose pancreatitis.			TRUE
8			Management			2			FALSE			Mentions both fluids and insulin. Only fluids is the most appropriate INITIAL management			TRUE
9			Pathophysiology			1			FALSE			Picks rhabdo over dehydration			FALSE			Answer of rhabdo not dehydration
10			Diagnosis			1			TRUE			Uses all features from vignette.			TRUE
11			Pathophysiology			1			FALSE			Identifies correct nerve but is non-specific to site of lesion			TRUE
12			Diagnosis			1			TRUE			N/A			TRUE
13			Management			2			TRUE			Also identifies urgency			TRUE
14			Investigations			2			FALSE			Ambiguous question phrasing without options. Goes for nerve studies for a peripheral neuropathy instead of identifying the cause.			TRUE
15			IMAGE BASED
16			Diagnosis			1			TRUE			Also identifies marcus gunn pupil			TRUE
17			IMAGE BASED
18			Management			1			TRUE						TRUE
19			Diagnosis			1			TRUE			Identifies ALS more specifically due to being the most common MND			TRUE
20			Management			2			TRUE			Perhaps ignores INITIAL treatment and justifies ARB>furosemide for longterm mx and improvement of outcomes			FALSE			Candersartan wrong - q asks for INITIAL treatment.
21			Management			1			FALSE			Suggests imiquimod. Not one of the MCQ options as both may be appropriate.			TRUE
22			Management			2			TRUE			Identifies initial treatment correctly for sx and includes need for further management.			FALSE
23			Pathophysiology			2			TRUE			PAD identied - answer is arterial, thus mechanism is identified in the diagnosis itself.			FALSE
24			Diagnosis			1			TRUE						TRUE
25			Pharmacology			1			TRUE			Comprehensive reasoning for stopping metofrmin prior to CT scan.			TRUE
26			Diagnosis			1			TRUE						TRUE
27			Physiology			1			FALSE			Calculation of serum osmolality also varies from my answer. Uncertain which formula is being used.			FALSE			Again, uncertainty
28			Management			2			FALSE			Suggests surgical review for graft dysfunction,			TRUE
29			Management			2			TRUE			N/A			TRUE
30			Pathophysiology			2			TRUE			N/A			TRUE
31			Management			1			TRUE			N/A			TRUE
32			Management			1			TRUE			N/A			TRUE
33			Diagnosis			1			TRUE			N/A			TRUE
34			Management			1			TRUE			N/A			TRUE
35			Investigations			2			TRUE						TRUE
36			Diagnosis			1			TRUE						TRUE
37			Diagnosis			1			TRUE						TRUE
38			Management			2			FALSE			Goes for management instead of referral. Diagnoses episcleritis, but cannot confidently rule out more serious causes.			TRUE
39			Pathophysiology			2			FALSE			Wrong but again question abiguity. It identifies CO poisoning but does not describe further as there is no clear prompt.			TRUE
40			Management			1			TRUE			Mentions multiple options. Tricyclic antipressants mentioned. Vague question allows for open scope of answer.			TRUE
41			Diagnosis			1			TRUE						TRUE
42			Diagnosis			1			TRUE						TRUE
43			Diagnosis			1			TRUE						TRUE
44			Investigations			2			TRUE						TRUE
45			Pharmacology/Management			2			TRUE						TRUE
46			IMAGE BASED
47			Diagnosis			1			TRUE						TRUE
48			Physiology			1			TRUE						TRUE
49			IMAGE BASED
50			Diagnosis			1			TRUE						TRUE
51			Diagnosis			1			TRUE						TRUE
52			Management			1			FALSE						TRUE
53			Investigations			1			TRUE						TRUE
54			Investigations			2			TRUE						FALSE
55			Management			1			TRUE						TRUE
56			Diagnosis			1			TRUE						TRUE
57			IMAGE BASED
58			Investigations			2			TRUE						TRUE
59			Diagnosis			1			TRUE						TRUE
60			Pharmacology			1			TRUE						TRUE
61			Management			2			FALSE						FALSE			Acknowledges prothrombotic risk of isotretinoin, but does not alter answer to limecycline regardless
62			Diagnosis			1			TRUE						FALSE			Justifies by saying that there are no 'typical' signs of other conditions
63			Pathophysiology			1			TRUE						TRUE
64			Diagnosis			1			TRUE						TRUE
65			Pharmacology			1			FALSE						TRUE
66			Management			1			TRUE						TRUE
67			Management			1			FALSE						TRUE
68			Management			2023-01-02			TRUE						TRUE
69			Diagnosis			1			TRUE						TRUE
70			Investigations			2			TRUE						TRUE
71			Management			1			TRUE						FALSE			Wrong team member identified - did not appreciate the 'community HCP' element
72			Management			1			FALSE						TRUE
73			Pathophysiology			2			TRUE						TRUE
74			Investigations			2			FALSE			Non-specific			TRUE
75			Management			2			TRUE						TRUE
76			Diagnosis			1			TRUE						TRUE
77			Diagnosis			1			TRUE						TRUE
78			Management			1			TRUE						TRUE
79			Pharmacology			1			TRUE						TRUE
80			Diagnosis			1			TRUE						TRUE
81			Diagnosis			1			FALSE						TRUE
82			Management			1			TRUE						TRUE
83			Diagnosis			1			FALSE						TRUE
84			Pathophysiology			2			FALSE						TRUE
85			Pathophysiology			2			TRUE						TRUE
86			Management			1			TRUE						TRUE
87			Diagnosis			1			TRUE						TRUE
88			Investigations			2			FALSE			Answer only incorrect as far as options show - but in reality would be correct if answers were comprehensive			FALSE			Invasive nature of bronch+lavage means that sputum micro most appropriate NEXT Ix
89			Management			1			FALSE						TRUE
90			Pharmacology			1			TRUE						TRUE
91			Management			1			TRUE						FALSE			Wants sensitivities - but no change required
92			Investigations			2			TRUE						TRUE
93			Diagnosis			1			TRUE						TRUE
94			Diagnosis			1			TRUE						TRUE
95			Pathophysiology			1			TRUE						TRUE
96			Pathophysiology			1			TRUE						TRUE
97			Diagnosis			2			FALSE						TRUE
98			Management			1			TRUE						FALSE			Wrong' - but GPT4 in concordance with NICE here. Potential for q to be wrong.
99			Investigations			2			TRUE						TRUE
100			Pathophysiology			1			TRUE						TRUE
						63			71						83
						31			24						12
									0.747368						0.873684
						1	63	single step
						2	31	multi-step

## Sheet: 1.0 Details
Answer codes
1 = inaccurate					PLAN						Category
2 = indeterminate - correct answer but multiple options					Section into new categories - 1,2,3						1 = correct
3 = incorrect + vague generic answer					Make new table (H)						2 = vague - generic answer
											3 = vague - correct answer but multiple options
					Analytical categories						4 = incorrect
1 step / multistep					1. General demographic						Steps: diagnosis, investigation, management, complications/follow-up
1= One-step					2. Individual specialties						1= One-step
2 = multi-step					3. General categories						2 = multi-step
					4. 1/Multistep
Categories of types of questions		Competency type			5. Type of Question
1 = prescribing
2 = diagnosing
3 = acute management					broader categories - surgery, medicine, pharmacology
4 = non-acute management					1 = medicine
5 = General medicine (knowledge)					2 = surgery
6 = Surgery					3 = pharmacology
Specialty
1	Breast
2	Cardiology
3	Colorectal surgery
4	Dermatology
5	Ear Nose and Throat ENT
6	Emergency medicine
7	Endocrinology
8	Gastroenterology
9	Geriatrics
10	Haematology
11	Hepatology
12	Infection
13	Neurology
14	Obs and gynae
15	Oncology
16	Opthalmology
17	Paediatrics
18	Psychiatry
19	Renal
20	Respiratory
21	Rheumatology
22	Sexual health
23	Trauma and orthopaedics
24	Urology
25	Vascular surgery

## Sheet: 2.0 Details
Codes
Question type
1	single step
2	multi step
Competency
1	diagnosis
2	investigation
3	knowledge
4	management
5	pharmacology/prescribing
Broad speciality
1	medicine
2	pharmacology
Answer outcome
1	accurate
2	indeterminate
3	inaccurate
Group (Kruskal-Wallis)

## Sheet: 2.0 Final data
Question no.	1/multistep	Competency	Broad specialty	Answer wo MCQ	Answer w MCQ
Paper 2
1	1	1	1	1	1
2	2	4	2	1	2
3	1	3	1	2	2
4	1	1	1	3	2
5	1	1	1	3	1
6	1	3	1	1	1
7	2	2	1	1	1
8
9	1	3	1	1	1
10	1	4	1	3	2
11	2	5	2	1	1
12	2	4	1	1	1
13	1	3	1	2	1
14	1	1	1	3	1
15	1	1	1	1	1
16	1	3	1	1	1
17	1	3	1	1	1
18	1	3	1	1	1
19	1	1	1	1	1
20	1	1	1	1	1
21	1	4	1	2	1
22	2	3	1	3	2
23	2	5	2	2	1
24	1	4	1	2	1
25	2	1	1	1	1
26	2	4	1	1	1
27	1	1	1	1	1
28	1	4	2	1	1
29	1	4	1	1	1
30	1	1	1	1	1
31	2	1	1	3	2
32
33	1	3	1	3	1
34	2	5	2	1	1
35	2	4	1	3	1
36	2	5	1	1	1
37	1	3	1	1	1
38	2	5	2	2	1
39	2	4	2	1	1
40	2	5	2	2	1
41	2	4	1	3	1
42	1	1	1	1	1
43	1	5	2	2	1
44	2	2	1	3	1
45	1	3	2	1	1
46	1	1	1	1	1
47
48	1	1	1	3	1
49	1	3	1	1	1
50	2	5	2	1	1
51	1	2	1	1	1
52	1	3	1	1	1
53	1	3	1	1	1
54	1	4	2	2	1
55	1	3	1	1	1
56	1	4	1	1	1
57	2	2	1	1	1
58	1	3	1	1	1
59	2	4	2	2	1
60	2	4	1	3	1
61	2	4	1	1	1
62	1	4	1	1	2
63	1	5	2	3	2
64	1	1	2	1	1
65
66	1	3	1	1	1
67	2	4	1	2	1
68	1	1	1	1	1
69	1	5	2	2	1
70	2	2	1	1	1
71	1	5	2	1	1
72	1	2	1	1	1
73	1	4	1	1	1
74	2	2	1	3	1
75	1	1	1	1	1
76	1	3	1	1	1
77	2	2	1	1	1
78	1	1	1	1	1
79	1	2	1	2	1
80	1	2	1	1	1
81	1	4	2	3	2
82	1	5	2	2	1
83	1	4	1	3	1
84	2	1	1	1	1
85	1	1	1	1	1
86	2	4	1	3	1
87	1	2	1	3	1
88	1	3	1	1	1
89	2	2	1	1	1
90	1	2	1	2	1
91	1	5	2	1	1
92	1	4	1	2	1
93	1	1	1	1	1
94	1	1	1	1	1
95	1	4	1	1	1
96	1	3	1	1	1
97	1	4	2	2	1
98	1	5	1	2	2
99	1	4	2	1	1
100	1	2	1	3	1
1	67	22	74	59	86
2	29	14	22	18	10
3		20		19
4		26
5		14
				59/96 = 61.4%	86/96 = 89.6%
Paper 1
1	2	1		2	2
2	1	4		1	1
3	2	3		1	1
4	1	1		1	1
5	1	3		1	1
6	2	4		2	1
7	2	2		2	1
8	2	4		2	1
9	1	1		2	2
10	1	1		1	1
11	1	3		2	1
12	1	1		1	1
13	2	2		1	1
14	2	2		2	1
15
16	1	1		1	1
17
18	1	5		1	1
19	1	1		1	1
20	2	5		1	2
21	1	5		2	1
22	2	5		1	2
23	2	3		1	2
24	1	1		1	1
25	1	5		1	1
26	1	1		1	1
27	1	3		2	2
28	2	4		2	1
29	2	5		1	1
30	2	3		1	1
31	1	5		1	1
32	1	5		1	1
33	1	1		1	1
34	1	5		1	1
35	2	2		1	1
36	1	1		1	1
37	1	1		1	1
38	2	4		2	1
39	2	3		2	1
40	1	4		1	1
41	1	1		1	1
42	1	1		1	1
43	1	1		1	1
44	2	2		1	1
45	2	5		1	1
46
47	1	1		1	1
48	1	3		1	1
49
50	1	1		1	1
51	1	1		1	1
52	1	4		2	1
53	1	2		1	1
54	2	2		1	2
55	1	4		1	1
56	1	1		1	1
57
58	2	2		1	1
59	1	1		1	1
60	1	5		1	1
61	2	5		2	2
62	1	1		1	2
63	1	1		1	1
64	1	1		1	1
65	1	5		2	1
66	1	4		1	1
67	1	5		2	1
68	2	4		1	1
69	1	1		1	1
70	2	2		1	1
71	1	4		1	2
72	1	4		2	1
73	2	1		1	1
74	2	2		2	1
75	2	4		1	1
76	1	1		1	1
77	1	1		1	1
78	1	5		1	1
79	1	5		1	1
80	1	1		1	1
81	1	1		2	1
82	1	4		1	1
83	1	1		2	1
84	2	3		2	1
85	2	1		1	1
86	1	4		1	1
87	1	1		1	1
88	2	2		2	2
89	1	4		2	1
90	1	5		1	1
91	1	4		1	2
92	2	2		1	1
93	1	1		1	1
94	1	1		1	1
95	1	1		1	1
96	1	3		1	1
97	2	3		2	1
98	1	5		1	2
99	2	2		1	1
100	1	3		1	1
1	63	35	0	71	82
2	32	13	0	24	13
3		12
4		17
5		18
Totals	question type	competency	broad specialty	answer wo MCQ	answer w MCQ
1	130	57	74	130	168
2	61	27	22	42	23
3		32		19
4		43
5		32
With MCQ
	correct	indeterminate	incorrect
1	52	5	0	91.2
2	25	2	0	92.6
3	28	4	0	87.5
4	37	6	0	86
5	26	6	0	81.3
Without MCQ
	correct	indeterminate	incorrect
1	48	4	5	84.2
2	17	6	4	63
3	23	7	2	71.9
4	22	14	7	51.1
5	20	11	1	62.5
		2	WO	W	1	WO	W
			71/95 = 74.7%	82/95 = 86.3%		59/96 = 61.5%	86/96 = 89.6%
